# Supplementary material for: Genome-Wide Analysis Characterization and Evolution of SBP Genes in Fragaria vesca, Pyrus bretschneideri, Prunus persica and Prunus mume
Source: Front Genet. 2018 Mar 2;9:64. doi: 10.3389/fgene.2018.00064 (PMC5841269; doi:10.3389/fgene.2018.00064)
Supplement: TABLE S3 — cis-Acting element of 80 SBP protein sequence. [file Table_3.xls]

## Sheet: Table S3
Name	3-AF1 binding site	5UTR Py-rich stretch	ABRE	ACE	AE-box	ARE	AT-rich element	AT1-motif	ATC-motif	ATCT-motif	ATGCAAAT motif	AuxRR-core	Box 4	Box-W1	Box I	Box II	Box III	CAAT-box	CATT-motif	CAG-motif	CAT-box	CGTCA-motif	EIRE	ERE	ELI-box3	G-box	GA-motif	GAG-motif	Gap-box	GARE-motif	GATA-motif	GCN4_motif	GT1-motif	GTGGC-motif	HSE	I-box	L-box	Ls7	LTR	MBS	O2-site	P-box	Pc-CMA2c	Skn-1_motif	Sp1	TA-rich region	TATA-box	TATC-box	TC-rich repeats
	Light responsiveness	High transcription levels	Drought/salt stress	Light responsiveness	Light responsiveness	Anaerobic induction	Binding site of AT-rich DNA binding protein	Light responsiveness	Light responsiveness	Light responsiveness	cis-acting regulatory element associated to the TGAGTCA motif	Auxin responsiveness	Light responsiveness	Fungal elicitor responsive element	Light responsiveness	Light responsiveness	Protein binding site	cis-acting element in promoter and enhancer regions	Light responsiveness	Light responsiveness	Meristem expression	MeJA-responsiveness	Elicitor-responsive element	Ethylene-responsive element	Elicitor-responsive element	Light responsiveness	Light responsiveness	Light responsiveness	Light responsiveness	Gibberellin-responsive element	Light responsiveness	Endosperm expression	Light responsiveness	Light responsiveness	Heat stress	Light responsiveness	Light responsiveness	Light responsiveness	Low-temperature responsiveness	Drought/salt stress	Zein metabolism regulation	Gibberellin-responsive element	Light responsiveness	Endosperm expression	Light responsiveness	Enhancer	Promoter element around -30 of transcription start	Gibberellin-responsiveness	Defense and stress responsiveness
FVSBP1					1	1							3		1		1	31	1			1					1	2		1		2	1		1					3				3			34		1
FVSBP2		1		1	1					5			4		1		1	34	1		2	4				2					2		2		2	1								4			42		2
fvsbp3	1	1				1								1	2		1	43				6		1		4		1					1			1								3	2		29		1
fvsbp4			1		1	1
fvsbp5					1	1							2		2		1	34				1		1		1		1		2			1						1	2				1			32
fvsbp6					1	2				1				1	1		2	29					1			3		1		1		1	1		1	2				2	1			1			52	1
fvsbp7		14			1	7				1			1		1			29		1		1		1	1	5	2	1		1					3					2				3	2		21		4
fvsbp8		1	1	1		3								1	2			34	1							3	1		1	1	1	1			1				1	1				2	1		27		1
fvsbp9		2	1			2				1								27			1	2				4		1		1		1	1		1				1	1	1	1		1	1		34		1
fvsbp10		6			1	1	1			1				2				33	1		1						1	2		1	1				1							1		3	1		31		1
fvsbp11		2		1	1	2				1			2		1			39	1		1							2	2			1			2				1					2			59
fvsbp12		1	1			1	1			2			1	1	1			23			1	3				5	2			1					1	1			1	2	1			4	1		57
fvsbp13		5	4	2	1	1							1				1	22	1							7		2	1	2			3	1		1			1	2					4		26		1
fvsbp14		1				1	1						3		2			18				1						5				1	2		1				1					3	3		27		2
ppsbp1		2		1		1				1			3	1	1			29	1			1				4		1											1	1	1			1	1		63		1
ppsbp2			1			1				2	1		3	1				51								2			1		1	2	1		1					2		1					42	2	1
ppsbp3			2	1		1		1		1			3	2	2			37	1		2	2		1		4	2	3				1	1		3	2				2	1	1		7	1		46		2
ppsbp4	1	1	1		1	3					1		4		1			24				3				4		1		2		1	1		2	2			1		1	1		3	2	1	49		2
ppsbp5			3	1		1					1		1	1		1		38				2				12		2					4		1				1		1			3	2		64		1
ppsbp6			2		1	1							1					30			1	1				1		1		1	1				1	2				3							46
ppsbp7	1	1		1	1	1				1	1		1		2			28								2						2	1		2	3				1		1					100		3
ppsbp8		18	5		1	1			2									33				1				10	2	2			1	4				3			1					3	2		28		1
ppsbp9						3							2		1			32								2		4							2		1		2			1		3	1		46		2
ppsbp10			2			1	1			1			2	1	2			25				1				4	1						1			3				2	2			5	1		93		4
ppsbp11			2							2			1					29	2							11		1		1		1	1							2				6			39		1
ppsbp12				1		1				2	1		1		1			42	1		1					1	1			1	1	1	1			1				2	1	1		1		4	70		1
ppsbp13		10				7		1	1	1		2	3	1	1		1	37			2			1		3	1	1			1				1	3						1		3	2		36
ppsbp14		2	2	1		1			1				1	1	1			27				1	1	1		6	2	2			2	3			1	1				3	1			2	8		42		2
ppsbp15	1	2	1			1							1					28				2	1			2				1		2	1		1	2			2	1				4			56		3
ppsbp16	1	1	1			1							1	1	1			45								4						1	1			2	1					1		2	1		70		1
ppsbp17						3							2					25	1							3				1	1		2		2	2	1							1	1	5	93	1	1
pbsbp1		8	2		1		2											32	1		1	1				5		3								2				1		2		3	2		55
pbsbp2			4	1		3				1			3		2			42				1			1	10	2	1					1		1						1	1		1	1		62		3
pbsbp3		3	2	1		1							1		1			29				2		1		7	2	1			2		2			1					2	1		2	1		58		1
pbsbp4	1	1				2							5		1			29						1		1		3		1			1		2	2				2	1	2		1	7		36		2
pbsbp5	1	1				2							5		1			29						1		1		1		1			1		1	2				2	1	2		1	7		36		2
pbsbp6	1	12				3				1								30				1					1	2		1		2	1		1					1		1		1	1		61
pbsbp7						4				2			1	1				37			2						1			1			3		1				1	3	1			3	2		39	1
pbsbp8				1		2				2				1				28	1		2	2				2	1	1	2	2	1		1							4		2		1	4		16		2
pbsbp9		1				3							4					28				1											1							1	1			2	1		53
pbsbp10		1	2												1			24				1		1		5	1								2	1					1			2	1		37	1
pbsbp11		18	4	1		1	1			2			2		1			29								7		3			2		3			4			1	1					4		42
pbsbp12		10			1	2				1			2		1	1		20				1		1		2		2		1			1	1	2					3					5		26
pbsbp13		8	2		1		2											32	1		1	1				5		3								2				1		2		3	2		55
pbsbp14		1				1												22				2				1		2		2	1	2								2	1				2		8
pbsbp15		1				2												21				2				1		1			1	2								2	1				1		8
pbsbp16	1		3	1		1				1	2		2		2			32	2		1	1				6		3	2				4		1	3						1		4	1	4	68		2
pbsbp17		12		2	2	1	2			1			1					40								3		3		1			1		3	2				4	1	2		5	2		47	1	1
pbsbp18			2		1	1				1					1			37	1						1	6				1			1		1	1			1	4				3	2		33
pbsbp19	1		1	2		4							2		2			25				1		1		3		3		2	1		2			2				1				1	1		43
pbsbp20			1	2									1	2	6		1	29	1		1	3		4		1				1					1				1	4		3		4	2		70
pbsbp21		22				3				1			3		4			28				2		3		3		2		1			3		1	1					1	1			9		27		1
pbsbp22	1	12				3				1								30				1					1	2		1		2	1		2					1		1		1	1		61
pbsbp23			3	1							1		1		3		1	34	1	1	1	1				7	1	2	1						1	1		1		2		1		6	1		61		4
pbsbp24		1	2		1	1				1			5	1				35				3				2			1	2	1		2						1	1				3	1		69		1
pbsbp25	1	1	1			2				1			1	2	2			36	1			2		1		2		2		1	1		1		2	3	1			4		1		3	4		22		2
pbsbp26		1	1		4	2							2	1	1			43			2	2		1		4		3				1			1		1		3					1	2		47		2
pbsbp27		1											2		1			35				1	1	1		1	1	2		1	1		1		1	1				2		2		2	3		70		2
pbsbp28	1		2	1		1					1		2	2	1			41				2				3		1		1					4				2	1				3	1		80		1
pbsbp29		1				1								1				33				1	1			1				1	1					1			1	2	2			3	3		22		1
pbsbp30	1	1	1	1		6	1				2		1		1			32				1		1		3					1		2		1	1		1		1					1		73		1
pbsbp31		1	1	1	1	1				1				1	2			22				1				4				1	2	1			4	1			1					1	2		92		1
pbsbp32		1				1				1				1				31				1	1			1				1	1					2				3	1	1		3	2		21		1
pmsbp1		8				1							3		1			29	2	1	1	1					1	2								1								7			53		1
pmsbp2						2		1			1	1	5	2				43								1		2		1		2	2		2		1			1	2			4	1		22	1	1
pmsbp3		1			1										3			33						1			2	2							2									3			55		1
pmsbp4			3	1		2				1	1		1	1				24			1	3				7	2	2					1		3	2						1		4	2		71		1
pmsbp5		1		2		1		1					1		2			24				2				4		1		2					1	1			1			1		2	1		67		2
pmsbp6		1		2		1		1					1		2			24				2				4		1		2					1	1			1			1		2	1		67		2
pmsbp7				1		5				1			1		3			44	1		1					2	1	1		2	1	1			3	1				2	1	1		1			46	1	2
pmsbp8		1	1							1			1		1			27	1					1		6		2		1			1				1			2	1			7			39		2
pmsbp9						3			1	1			2		1			22			1	2				1		1					2		1	1			1	1				1			40		2
pmsbp10		9	3			2	1						3	1	1			29								3		2		1			1			1				1	1			4	2		85		4
pmsbp11		5		2	1	2							1		1			25			1		1					4		1		3								1	2				3		45		3
pmsbp12			5	1	1	3	1						2	1	2	1	1	35			1	2				10				1					2	3	1		1	3	1			9		7	80		2
pmsbp13		9			1	5												24				2								1					1				1	1	3			4	2		36
pmsbp14		10				3				1			3	1	2		1	40						2		1	1	3		1			3		2							2			2		33		2
pmsbp15		7	1			4					1				1		1	25								2		2		2		1			2						1			1			39
pmsbp16			1		1	5							1		1			20				2	1	1		4		1		3			2		2	1	1				1				1		33
pmsbp17		7	1			4					1				1		1	25								2		2		2		1			2						1			3			39
[truncated: 76 more columns]
